# Supplementary material for: Proteomics and life-history variability of Endogenous Phospholipases A2 Inhibitors (PLIs) in Bothrops jararaca plasma
Source: PLoS One. 2024 Feb 6;19(2):e0295806. doi: 10.1371/journal.pone.0295806 (PMC10846723; doi:10.1371/journal.pone.0295806)
Supplement: S1 Raw data — (XLSX) [file pone.0295806.s002.xlsx]

## Sheet: % Retained proteins 
	% Retained proteins
	NF	NM	YF	YM	AF	AM
	17.33	16.16	17.9	16.09	15.77	15.78
	11.7167	9.63333	13.2867	16.68	14.2533	15.3567
	14.52	12.9	15.59	16.39	15.01	15.57

## Sheet: Western blotting
		individual plasma samples area			pool plasma samples Area
		Band 26 kDa	Band 25 kDa		Band 26 kDa	Band 25 kDa
	NF1	2199.57	149805		NF	6.21851
	NF2	6169.3	42942.7		NM	12.8496
	NF3	5439.23	138003		JF	18.7599
	NF4	2836.57	140597		JM	17.5784
	NF5	5426.35	138027		AF	23.9378
	NF6	2806.74	140639		AM	20.6558
	YF1	6640.62	134785
	YF2	3983.98	139465
	YF3	3100.82	140351
	YF4	3572.79	139887
	YF5	6498.18	136965
	YF6	5126.83	138333
	AF1	4093.18	139368
	AF2	5753.78	137704
	AF3	4151.98	139321
	AF4	7834.42	135644
	AF5	3060.99	140373
	NM1	3509.93	188287
	NM2	3438.55	178733
	NM3	9457.02	81400.1
	NM4	3071.79	179103
	NM5	3234.99	178933
	NM6	2281.48	179885
	YM1	2553.67	179629
	YM2	2834.91	179361
	YM3	5186.42	177013
	YM4	7741.98	274447
	YM5	2486.36	179687
	YM6	5687.93	176503
	YM7	3145.08	179021
	AM1	2569.99	179599
	AM2	4885.28	177318
	AM3	2950.91	179252
	AM4	8812.47	173402
	AM5	1577.65	180619

## Sheet: ELISA
		492 nm
		Mice 1	Mice 2	Mice 3	Mice 4	Mice 5	Mice 6	Mice 7	Mice 8	Mice 9
Days	0	0	0	0	0	0	0	0	0	0
	15	0.47	0.02	0	0	-0.09	0.09	-0.01	0.29	0
	30	1.91	1.88	1.03	0	0.52	1.93	1.44	2.06	0.97
	45	2.18	2.2	1.43	0	1.58	2.15	2.15	2.22	1.27

## Sheet: Massas
													Normalized abundance																		Raw abundance																		Spectral counts
													Condition 1			Condition 2			Condition 3			Condition 4			Condition 5			Condition 6			Condition 1			Condition 2			Condition 3			Condition 4			Condition 5			Condition 6			Condition 1
	Accession	Peptide count	Unique peptides	Confidence score	Anova (p)	q Value	Max fold change	Power	Highest mean condition	Lowest mean condition	Mass	Description	20210528_BjAf	20211228_BjAf1	20211228_BjAf2	20210531_BjAm	20211228_BjAm1	20211228_BjAm2	20210528_BjJf	20211228_BjJf1	20211228_BjJf2	20210528_BjJm	20211228_BjJm1	20211228_BjJm2	20210528_BjFf	20211228_BjFf1	20211228_BjFf2	20210528_BjFm	20211228_BjFm1	20211228_BjFm2	20210528_BjAf	20211228_BjAf1	20211228_BjAf2	20210531_BjAm	20211228_BjAm1	20211228_BjAm2	20210528_BjJf	20211228_BjJf1	20211228_BjJf2	20210528_BjJm	20211228_BjJm1	20211228_BjJm2	20210528_BjFf	20211228_BjFf1	20211228_BjFf2	20210528_BjFm	20211228_BjFm1	20211228_BjFm2	20210528_BjAf
	ABV91330.1	37	1	3785.57	6.03242e-08	6.63566e-07	2.05272	1	Condition 5	Condition 1	22070	gamma-phospholipase A2 inhibitor [Bothrops jararaca]	777109	806359	809202	1.14566e+06	1.04963e+06	1.06128e+06	964178	871907	874971	930186	1.03105e+06	875058	1.54453e+06	1.61683e+06	1.75011e+06	1.2582e+06	1.47042e+06	1.42151e+06	880708	684925	688427	951283	1.0259e+06	1.04724e+06	1.03353e+06	871907	906583	1.04155e+06	511094	806043	1.725e+06	999882	1.0421e+06	1.48056e+06	884794	962700	67
	ABV91331.1	38	2	4080.26	5.1439e-07	1.8861e-06	2.00596	1	Condition 5	Condition 1	22197.2	gamma-phospholipase A2 inhibitor [Bothrops jararaca]	780543	763272	771538	1.11072e+06	972922	1.00103e+06	966265	821712	826842	934239	1.09569e+06	853933	1.553e+06	1.47524e+06	1.61627e+06	1.31045e+06	1.42566e+06	1.37339e+06	884599	648327	656384	922268	950933	987799	1.03576e+06	821712	856715	1.04609e+06	543134	786584	1.73446e+06	912316	962397	1.54204e+06	857860	930113	66
	sp|B1A4N8.1|PLIA_BOTJA	31	31	3517.24	1.03969e-05	2.85916e-05	1.66279	1	Condition 6	Condition 3	18378.9	RecName: Full=Phospholipase A2 inhibitor; Short=alpha-PLI; Flags: Precursor	562759	577840	612577	517640	510635	492535	364135	359479	348909	438455	451901	478056	365489	457419	474247	546741	608298	628340	637782	490820	521149	429815	499094	486022	390326	359479	361514	490946	224009	440352	408196	282877	282388	643364	366031	425537	45
	sp|Q9DGI0.1|FTE46_BOTJA	51	50	5277.58	0.000250032	0.000392908	1.49426	0.999315	Condition 2	Condition 3	38778.6	RecName: Full=Antihemorrhagic factor BJ46a; AltName: Full=Metalloproteinase inhibitor; Flags: Precursor	1.07008e+06	1.06701e+06	1.03203e+06	1.76995e+06	1.41678e+06	1.40854e+06	1.11382e+06	990043	971422	1.4035e+06	1.76024e+06	1.38739e+06	1.35721e+06	1.53786e+06	1.57398e+06	1.3149e+06	1.46115e+06	1.33944e+06	1.21273e+06	906327	878000	1.46965e+06	1.38476e+06	1.38992e+06	1.19393e+06	990043	1.00652e+06	1.57153e+06	872558	1.27797e+06	1.5158e+06	951042	937216	1.54728e+06	879218	907124	81
	QBG82015.1	6	6	625.81	0.159549	0.21938	1.71155	0.458459	Condition 1	Condition 3	37343.5	phospholipase A2 inhibitor [Bothrops jararaca]	27613	31985.4	29410.4	24683.3	28983.5	22899.4	17510.5	17842.4	16652	17667.6	47989.9	22009	23986.6	27750.3	24664.8	24128.8	25136.3	22858.9	31294.2	27168.6	25020.8	20495.4	28328.4	22596.6	18769.9	17842.4	17253.7	19782.8	23788.7	20273.2	26789.4	17161.3	14686.5	28392.9	15125.3	15481	8
αPLI	Tukey's multiple comparisons test	Mean Diff,	95,00% CI of diff,	Significant?	Adjusted P Value				Test details	Mean 1	Mean 2	Mean Diff,	SE of diff,	N1	N2	q	DF
	AF vs. AM	77455	-2666 to 157577	No	0.0596				AF vs. AM	584392	506937	77455	23068	3	3	4.749	10
	AF vs. YF	226884	146763 to 307006	Yes	<0,0001				AF vs. YF	584392	357508	226884	23068	3	3	13.91	10
	AF vs. YM	128255	48133 to 208376	No	0.0024				AF vs. YM	584392	456137	128255	23068	3	3	7.863	10
	AF vs. NF	152007	71886 to 232128	No	0.0006				AF vs. NF	584392	432385	152007	23068	3	3	9.319	10
	AF vs. NM	-10068	-90189 to 70054	No	0.9974				AF vs. NM	584392	594460	-10068	23068	3	3	0.6172	10
	AM vs. YF	149429	69308 to 229550	No	0.0007				AM vs. YF	506937	357508	149429	23068	3	3	9.161	10
	AM vs. YM	50799	-29322 to 130921	No	0.3149				AM vs. YM	506937	456137	50799	23068	3	3	3.114	10
	AM vs. NF	74552	-5570 to 154673	No	0.0721				AM vs. NF	506937	432385	74552	23068	3	3	4.571	10
	AM vs. NM	-87523	-167644 to -7402	No	0.0307				AM vs. NM	506937	594460	-87523	23068	3	3	5.366	10
	YF vs. YM	-98630	-178751 to -18508	No	0.0149				YF vs. YM	357508	456137	-98630	23068	3	3	6.047	10
	YF vs. NF	-74877	-154999 to 5244	No	0.0706				YF vs. NF	357508	432385	-74877	23068	3	3	4.591	10
	YF vs. NM	-236952	-317073 to -156831	Yes	<0,0001				YF vs. NM	357508	594460	-236952	23068	3	3	14.53	10
	YM vs. NF	23752	-56369 to 103874	No	0.8975				YM vs. NF	456137	432385	23752	23068	3	3	1.456	10
	YM vs. NM	-138322	-218444 to -58201	No	0.0013				YM vs. NM	456137	594460	-138322	23068	3	3	8.48	10
	NF vs. NM	-162075	-242196 to -81953	No	0.0004				NF vs. NM	432385	594460	-162075	23068	3	3	9.936	10
βPLI	Tukey's multiple comparisons test	Mean Diff,	95,00% CI of diff,	Significant?	Adjusted P Value				Test details	Mean 1	Mean 2	Mean Diff,	SE of diff,	N1	N2	q	DF
	AF vs. AM	4148	-13233 to 21529	No	0.9551				AF vs. AM	29669	25522	4148	5004	3	3	1.172	10
	AF vs. YF	12335	-5046 to 29716	No	0.2217				AF vs. YF	29669	17335	12335	5004	3	3	3.486	10
	AF vs. YM	447	-16934 to 17828	No	>0,9999				AF vs. YM	29669	29222	447	5004	3	3	0.1263	10
	AF vs. NF	4202	-13179 to 21583	No	0.9527				AF vs. NF	29669	25467	4202	5004	3	3	1.188	10
	AF vs. NM	5628	-11753 to 23009	No	0.8607				AF vs. NM	29669	24041	5628	5004	3	3	1.591	10
	AM vs. YF	8187	-9194 to 25568	No	0.5959				AM vs. YF	25522	17335	8187	5004	3	3	2.314	10
	AM vs. YM	-3701	-21082 to 13680	No	0.9719				AM vs. YM	25522	29222	-3701	5004	3	3	1.046	10
	AM vs. NF	54.33	-17327 to 17435	No	>0,9999				AM vs. NF	25522	25467	54.33	5004	3	3	0.01535	10
	AM vs. NM	1480	-15901 to 18861	No	0.9996				AM vs. NM	25522	24041	1480	5004	3	3	0.4184	10
	YF vs. YM	-11888	-29269 to 5493	No	0.2505				YF vs. YM	17335	29222	-11888	5004	3	3	3.36	10
	YF vs. NF	-8133	-25514 to 9248	No	0.602				YF vs. NF	17335	25467	-8133	5004	3	3	2.298	10
	YF vs. NM	-6707	-24088 to 10674	No	0.7586				YF vs. NM	17335	24041	-6707	5004	3	3	1.895	10
	YM vs. NF	3755	-13626 to 21136	No	0.9701				YM vs. NF	29222	25467	3755	5004	3	3	1.061	10
	YM vs. NM	5181	-12200 to 22562	No	0.8954				YM vs. NM	29222	24041	5181	5004	3	3	1.464	10
	NF vs. NM	1426	-15955 to 18807	No	0.9997				NF vs. NM	25467	24041	1426	5004	3	3	0.403	10
γPLI	Tukey's multiple comparisons test	Mean Diff,	95,00% CI of diff,	Significant?	Adjusted P Value					Test details	Mean 1	Mean 2	Mean Diff,	SE of diff,	N1	N2	q	DF
	AF vs. AM	-272203	-497480 to -46926	No	0.0167					AF vs. AM	784671	1056873	-272203	64859	3	3	5.935	10
	AF vs. YF	-102975	-328252 to 122302	No	0.623					AF vs. YF	784671	887646	-102975	64859	3	3	2.245	10
	AF vs. YM	-168687	-393964 to 56590	No	0.1832					AF vs. YM	784671	953358	-168687	64859	3	3	3.678	10
	AF vs. NF	-807991	-1033268 to -582714	Yes	<0,0001					AF vs. NF	784671	1592662	-807991	64859	3	3	17.62	10
	AF vs. NM	-591934	-817211 to -366657	Yes	<0,0001					AF vs. NM	784671	1376604	-591934	64859	3	3	12.91	10
	AM vs. YF	169228	-56049 to 394505	No	0.1811					AM vs. YF	1056873	887646	169228	64859	3	3	3.69	10
	AM vs. YM	103515	-121762 to 328792	No	0.6183					AM vs. YM	1056873	953358	103515	64859	3	3	2.257	10
	AM vs. NF	-535789	-761066 to -310512	Yes	<0,0001					AM vs. NF	1056873	1592662	-535789	64859	3	3	11.68	10
	AM vs. NM	-319731	-545008 to -94454	No	0.0057					AM vs. NM	1056873	1376604	-319731	64859	3	3	6.972	10
	YF vs. YM	-65712	-290989 to 159565	No	0.9033					YF vs. YM	887646	953358	-65712	64859	3	3	1.433	10
	YF vs. NF	-705016	-930293 to -479739	Yes	<0,0001					YF vs. NF	887646	1592662	-705016	64859	3	3	15.37	10
	YF vs. NM	-488959	-714236 to -263682	No	0.0002					YF vs. NM	887646	1376604	-488959	64859	3	3	10.66	10
	YM vs. NF	-639304	-864581 to -414027	Yes	<0,0001					YM vs. NF	953358	1592662	-639304	64859	3	3	13.94	10
	YM vs. NM	-423246	-648523 to -197969	No	0.0007					YM vs. NM	953358	1376604	-423246	64859	3	3	9.229	10
	NF vs. NM	216058	-9219 to 441335	No	0.0621					NF vs. NM	1592662	1376604	216058	64859	3	3	4.711	10
BJ46a	Tukey's multiple comparisons test	Mean Diff,	95,00% CI of diff,	Significant?	Adjusted P Value				Test details	Mean 1	Mean 2	Mean Diff,	SE of diff,	N1	N2	q	DF
	AF vs. AM	-475380	-879631 to -71129	No	0.0198				AF vs. AM	1056375	1531756	-475380	116388	3	3	5.776	10
	AF vs. YF	31280	-372971 to 435531	No	0.9997				AF vs. YF	1056375	1025095	31280	116388	3	3	0.3801	10
	AF vs. YM	-460669	-864920 to -56418	No	0.024				AF vs. YM	1056375	1517045	-460669	116388	3	3	5.598	10
	AF vs. NF	-433305	-837556 to -29054	No	0.0342				AF vs. NF	1056375	1489681	-433305	116388	3	3	5.265	10
	AF vs. NM	-315456	-719707 to 88795	No	0.1566				AF vs. NM	1056375	1371831	-315456	116388	3	3	3.833	10
	AM vs. YF	506660	102409 to 910911	No	0.0133				AM vs. YF	1531756	1025095	506660	116388	3	3	6.156	10
	AM vs. YM	14711	-389540 to 418962	No	>0,9999				AM vs. YM	1531756	1517045	14711	116388	3	3	0.1788	10
	AM vs. NF	42075	-362176 to 446326	No	0.9989				AM vs. NF	1531756	1489681	42075	116388	3	3	0.5112	10
	AM vs. NM	159924	-244327 to 564175	No	0.7408				AM vs. NM	1531756	1371831	159924	116388	3	3	1.943	10
	YF vs. YM	-491949	-896200 to -87698	No	0.016				YF vs. YM	1025095	1517045	-491949	116388	3	3	5.978	10
	YF vs. NF	-464585	-868836 to -60334	No	0.0228				YF vs. NF	1025095	1489681	-464585	116388	3	3	5.645	10
	YF vs. NM	-346736	-750987 to 57515	No	0.1055				YF vs. NM	1025095	1371831	-346736	116388	3	3	4.213	10
	YM vs. NF	27364	-376887 to 431615	No	0.9999				YM vs. NF	1517045	1489681	27364	116388	3	3	0.3325	10
	YM vs. NM	145213	-259038 to 549464	No	0.8051				YM vs. NM	1517045	1371831	145213	116388	3	3	1.764	10
	NF vs. NM	117849	-286402 to 522100	No	0.9035				NF vs. NM	1489681	1371831	117849	116388	3	3	1.432	10
[truncated: 17 more columns]
